# Supplementary material for: Enhancing Rubber Industry Wastewater Treatment through an Integrated AnMBR and A/O MBR System: Performance, Membrane Fouling Analysis, and Microbial Community Evolution
Source: Membranes (Basel). 2024 Jun 5;14(6):130. doi: 10.3390/membranes14060130 (PMC11205297; doi:10.3390/membranes14060130)
Supplement: Supplementary file 1 [file membranes-14-00130-s001.zip]

Archive with 1 entries (1 files):
- membranes-3005556-supplementary.pdf
